# Supplementary material for: Metabolic memory underlying minimal residual disease in breast cancer
Source: Mol Syst Biol. 2021 Oct 25;17(10):e10141. doi: 10.15252/msb.202010141 (PMC8543468; doi:10.15252/msb.202010141)
Supplement: Supplementary file 2 — Table EV1 [file MSB-17-e10141-s001.xlsx]

## Sheet: Primers
Table EV1 Used primers.
Primer	Forward sequence	Reverse sequence
TetO-MYC	5´-TAG TGA ACC GTC AGA TCG CCT G-3´	5´-TTT GAT GAA GGT CTC GTC GTC C-3´
TetO-Neu	5´-GACTCTCTCTCCTGCGAAGAATGG-3	5´-CCTCACATTGCCAAAAGACGG´-3
MMTV-rtTA	5´-GTGAAGTGGGTCCGCGTACAG-3´	5´-GTACTCGTCAATTCCAAGGGCATCG-3´
